# Supplementary material for: Evolutionary Dynamics of Whole-Genome Influenza A/H3N2 Viruses Isolated in Myanmar from 2015 to 2019
Source: Viruses. 2022 Oct 31;14(11):2414. doi: 10.3390/v14112414 (PMC9699102; doi:10.3390/v14112414)
Supplement: Supplementary file 1 [file viruses-14-02414-s001.zip]

Archive with 2 entries (2 files):
- Myanamr Flu NGS Supplementary figure.pdf
- Supplementary Table S1 to S6.pdf
